# Supplementary material for: Assessment of Fecal Microflora Changes in Pigs Supplemented with Herbal Residue and Prebiotic
Source: PLoS One. 2015 Jul 15;10(7):e0132961. doi: 10.1371/journal.pone.0132961 (PMC4503616; doi:10.1371/journal.pone.0132961)
Supplement: S1 Data — (XLSX) [file pone.0132961.s001.xlsx]

## Sheet: MspI
Peak Area Values
	C1	C2	C3	C4	T1	T2	T3	T4	G1	G2	G3	G4	I1	I2	I3	I4
OTU	Animal1	Animal2	Animal3	Animal4	Animal5	Animal6	Animal7	Animal8	Animal9	Animal10	Animal11	Animal12	Animal13	Animal14	Animal15	AnimaL16
32	7270	6344	7735	7278	8012	8402	8987	7648	6547	7735	7848	8344	6320	7691	8614	9201
37	23272	10763	21653	16129	23096	20710	15902	12634	28456	18551	17997	17718	11814	11560	11552	14820
41	9109	2887	10529	5042	7841	14310	5002	7790	11201	8276	11210	15332	14478	18484	14493	15317
45	30372	19065	18763	24074	25492	555	22130	24766	21521	27436	28789	27014	36290	37803	41007	38731
47	7104	3802	2311	1970	2672	21074	1859		4788	6545	6445	11464	13821	15037	14044	14525
55	11955	12544	11069	12445	10465	14905	12511	11656	9396	17548	15898	14688	12606	16107	12972	16581
57	4327	2216	11267	4420	4301	4110	3066	3913	2524	1298	2612	7426	2216	1827	4804	2329
59	8008	3222	6940	3833	10531	2558	2037	5148	3986	3473	4100	2274	2305	1867	2079	2032
65	3385	7431	4119	6108	3475	3721	4692	3679	3410	1713	6290	7525	3986	4564	1318	3246
70	4728	2886	435	2092	3252	1829	3787	2789	2411	2087	2718	3624	2877	2580	3210	3460
79	4261	3754	3527	3869	4925	4775	4536	4449	5004	4104	3283	4933	4422	3515	3783	4223
93	41764	38006	46824	39445	43000	51557	51232	34592	46336	46605	47638	48486	43645	55570	58495	64054
164	18627	18446	18409	17677	22580	20122	21189	19081	22007	19665	19912	19157	19788	19030	17670	18733
208	774	4801	3897	535		2464	2534	2269	18818	1074		3227	2177	1636	1537	2766
223	17923	8078	15629	20416	7922	13533	5106	27523	11410	38996	39885	29924	26993	32014	46116	30170
236	3746	476	670	1074	1198	1794	1247	6180	1385	11179	9780	5480	3095	7038	5779	4933
239	5401	3678	3705	4142	3762	2637	1551	1312	2821	2656	1677	1785	1318	2336	2106	532
246	25345	25651	13287	18143	14458	4386	28797	8313	14009	5770	11221	12131	11644	11639	6882	8772
248	36011	55784	14091	41486	28028	25506	75827	5035	40628	3113	14932	13180	24710	19861	7595	28884
258	4749	3246	6236	3311	4697	4659	4850	6871	5664	6741	5505	5224	2912	4561	5854	5941
264	4165	4744	3497	5705	34579	7625	5990	4515	14388	11083	21891	4297	4563	10123	4258	4546
266	49447	50084	86797	59802	41850	78585	20092	94528		37538	22738	45452	62600	43593	55513	47891
274	4738	10139	4568	3309	7892	9256	4428	3301	4671	4949	2598	2972	4417	4257	3971	3171
278	4304	10101	1400	3000	2200	1048	3950	5588	3051	5785	6206	3731	1973	4757	3273	2487
288	12652	5576	8776	11659	6596	9240	6692	14444	10176	30333	28413	26606	18348	24596	17827	16725
298	9371	4962	5880	7302	5539	4986	4441	7790	5746	20020	12499	17764	10320	13823	12283	10774
307	14271	9451	22947	18041	20487	19421	5390	20696		9425	14243	11729	15229	11964	14576	13430
322	9517	16351	4802	10758	8834	2726	13665		15197		4507	4275	7757	5133	1788	4096
329	1617	1111		1039		786	4380		1836	3075	3087	2965	1831	2898	3686	2894
334	382	5321	2690	2310	786	634	1643	419	1795		2987	4511	2582	2144	348	381
	C1, C2, C3 and C4: Control (C) group with four animals repectively
	T1, T2, T3 and T4: Tetracycline (T) treated group with four animals repectively
	G1, G2, G3 and G4: Ginger residue (G) treated group with four animals respectively
	I1, I2, I3 and I4: Inulin (I) treated group with four animals respectively

## Sheet: Sau3AI
Peak Area Values
	C1	C2	C3	C4	T1	T2	T3	T4	G1	G2	G3	G4	I1	I2	I3	I4
OTU	Animal1	Animal2	Animal3	Animal4	Animal5	Animal6	Animal7	Animal8	Animal9	Animal10	Animal11	Animal12	Animal13	Animal14	Animal15	AnimaL16
33	4015	4742	4352	4466	3909	5228	3750	5922	5234	4248	4580	4510	4510	5202	7728	5281
37	9876	9395	9589	8885	9691	11090	9498	9398	11699	10879	9183	9308	9308	10250	9518	9252
41	15357	4906	13443	6387	8608	14989	8093	6626	14049	10556	9211	25297	25297	21504	15060	16561
46	32270	22626	20724	27147	29076	23296	26440	27501	30369	7393	31649	24361	24361	43218	39306	41839
48	7355	4636	2842	2786	3207	1221	3491	776	741	313	7732	7997	7997	16592	14383	15356
55	14606	17242	10104	13140	11395	14198	15957	13656	16596	18950	13228	15370	15370	17421	15558	13184
57	4778		16971	4683	5785	4053	4618	4164	6075		4039	10629	10629	324		3945
66	4597	5819	4164	4715	3354	2275	4441	1560	5457	675	4622	5796	5796	2698	1502	1374
79	4348	4601	4231	4594	5643	6427	5837	5803	5704	4676	4228	5370	5370	4626	5130	4536
94	66123	62792	66333	63189	60625	68318	59942	53251	69871	74753	67847	76206	76206	82137	84067	80455
164	23698	22956	23895	20648	26320	24138	26922	24932	26616	26814	23226	23701	23701	24779	23077	21620
197	5479	4016	7239	3806	4185	4482	3773	9242	441	4183	5620	4570	4570	4776	4143	4710
213	8193	2957	5454	7878	4179	5614	3794	11442	8446	21149	21912	18399	18399	16827	12438	13699
221	2005	491	1195	1883	734	1360	1194	5262	7383	5558	4774	2526	4665	5897	4099	5274
225	13585	6656	10125	16138	5989	10461	4279	19938	7276	34804	33851	25586	25586	25315	35791	28647
229	4393	4264	5907	4353	6783	6372	6227	6095	5101	5046	4265	3251	5301	2854	4224	5086
233	29681	18033	48094	33832	44410	45252	6788	38790	415	17407	24253	22541	22541	18929	32828	31516
243	3164	4227	2898	2355	4313	4752	4983	3453	2515	1163	1613	1727	2864	2854	2192	4396
246	3048	5476	4250	6662	6273	4251	8404		5438	1159	2778	2861	4967	2377	1720	1827
248	4753	6055	11964	39556	24958	13515	80391	4036	41614	869	13694	10664	10664	16529	7196	19390
265	2020	4611	1985	3164	1854	9232	888	3756	5278	4226	1600	1060	4529	13057	2200	8177
267	4621	14743	884	2494	6243	4435	3457	14339	5353	10879	1824	3302	11920	13057	1360	1754
301	5307	585	1794	3904	4201	1805	1183	6879	2125	9893	8344	4895	4895	6502	5322	5309
325	4363	1770	4628	3749	3709	3614	2657	3915	7518	4913	4863	4785	4785	4718	6801	5779
335	5141	4432	6564	1248	8518	16389	5932	20312		4760	4994	2054	1361	9378	12047	13112
340	5024	4312	14513	15644	8755	459	541	2771	1184	4750	10132	6939	6939	536	1507	875
348	6063	5751	1840	4600	3957	1974	7179	531	3888		2681	2170	3973	3272	1745	4257
	C1, C2, C3 and C4: Control (C) group with four animals repectively
	T1, T2, T3 and T4: Tetracycline (T) treated group with four animals repectively
	G1, G2, G3 and G4: Ginger residue (G) treated group with four animals respectively
	I1, I2, I3 and I4: Inulin (I) treated group with four animals respectively

## Sheet: BsuRI
Peak Area Values
	C1	C2	C3	C4	T1	T2	T3	T4	G1	G2	G3	G4	I1	I2	I3	I4
OTU	Animal1	Animal2	Animal3	Animal4	Animal5	Animal6	Animal7	Animal8	Animal9	Animal10	Animal11	Animal12	Animal13	Animal14	Animal15	AnimaL16
33	37472	4429	5108	2978	3312	3304	3080	4590	2408	4855	4010	4788	3102	3564	8454	5895
37	11304	10709	12965	11777	13072	12403	12081	15050	8757	11651	13029	12662	11996	10973	12330	12444
41	20483	6526	19656	9277	10570	21284	7123	8805	9704	11649	16155	24954	21351	24872	20206	22168
46	48467	27418	25638	38643	37405	29845	29799	39677	29047	45166	40528	38203	55807	51775	59501	57752
48	18670	8143	3823	4015	4507	1558	2946	1462	724	905	10302	11937	22467	20435	20926	21340
55	26087	28835	23945	26227	31929	28659	24849	28372	27891	27722	24676	38811	26205	30220	29932	31098
79	8274	5179	9576	8426	13405	9287	7099	8028	9315	6763	6398	9385	6749	5558	6603	9543
82	7732	4748	13419	9262	10859	8935	6961	7119	13439	7817	7724	7012	6511	4199	8699	6107
89	5162	5408	9644	5819	7799	10292	3677	6677	7742	6448	6399	3710	5173	7028	2697	4134
94	91357	67842	99504	78616	88779	81861	71685	77199	65688	88083	85973	97575	82574	99184	117545	107500
96	3989	6268	4175	2267	7328	7299	3633	11790	4229	12451	3804	5981	11005	11434	2296	5664
151	3441	2706	3297	3674	2523	2436	2684	7358	1794	7528	7910	5367	3712	5323	4849	4129
154	3188	1199	1415	2276	882	1256	1188	6299	1292	8853	8814	5592	2575	6331	5146	4246
164	33752	27596	29125	30275	33064	29927	29097	33884	15577	30948	29492	31230	31333	28409	31756	28481
180	8924	15314	5894	10574	11155	7010	16759		13405	1195	5736	3785	8980	9126	2848	8435
183	35173	60651	13091	47476	28119	17366	77952	620	37185		19413	13755	29428	20104	9492	20036
195	4985	2716	4387	5354	2619	4855	2577	8118	2654	16732	17707	13626	13197	12898	12220	9255
227	2403		725	1591	5597	8764	4474	1869	2220	694	2157	2697	1952	5241	2609	2364
280	3162	2168	4878	2669	3918	7399	5235	8297	4431	4884	4008	4671	1247	3946	4830	6189
456	2566	495	1533	2698	1091	1968	1311	3210	2326	6596	6769	7649	3027	4827	3464	3702
524	17250	5618	12510	21635	8307	14000	5353	23532	5386	40881	48965	43680	31307	36708	58227	36025
534	3110	1169	5759	4955	3607	4952	746	6162		4457	6944	6401	5417	5307	7544	5728
552	8422	4203	6857	10921	4293	7393	4811	7805	2573	6246	13131	11914	11335	10977	9984	11892
562	64797	42667	112596	93320	107845	121230	20213	98727		32075	67166	62896	79854	47485	77226	68837
578	24106	25786	8474	21439	17913	10440	29601		11906		7031	7382	13211	7513	3292	13980
	C1, C2, C3 and C4: Control (C) group with four animals repectively
	T1, T2, T3 and T4: Tetracycline (T) treated group with four animals repectively
	G1, G2, G3 and G4: Ginger residue (G) treated group with four animals respectively
	I1, I2, I3 and I4: Inulin (I) treated group with four animals respectively
